# Supplementary material for: Robust capital cost optimization of generation and multitimescale storage requirements for a 100% renewable Australian electricity grid
Source: PNAS Nexus. 2024 Mar 25;3(4):pgae127. doi: 10.1093/pnasnexus/pgae127 (PMC10994200; doi:10.1093/pnasnexus/pgae127)
Supplement: pgae127_Supplementary_Data [file pgae127_supplementary_data.zip]

Archive with 2 entries (2 files):
- PNASNEXUS-PNASNEXUS-2023-01008RR-s01.pdf
- PNASNEXUS-PNASNEXUS-2023-01008RR-s02.tex
