# Supplementary material for: Robust capital cost optimization of generation and multitimescale storage requirements for a 100% renewable Australian electricity grid
Source: PNAS Nexus. 2024 Mar 25;3(4):pgae127. doi: 10.1093/pnasnexus/pgae127 (PMC10994200; doi:10.1093/pnasnexus/pgae127)
Supplement: pgae127_Supplementary_Data [file pgae127_supplementary_data.zip › PNASNEXUS-PNASNEXUS-2023-01008RR-s02.tex]

%%
%% Copyright 2021 OXFORD UNIVERSITY PRESS
%%
%% This file is part of the 'pnas-nexus-authoring-template Bundle'.
%% ---------------------------------------------
%%
%% It may be distributed under the conditions of the LaTeX Project Public
%% License, either version 1.2 of this license or (at your option) any
%% later version. The latest version of this license is in
%%    http://www.latex-project.org/lppl.txt
%% and version 1.2 or later is part of all distributions of LaTeX
%% version 1999/12/01 or later.
%%
%% The list of all files belonging to the 'pnas-nexus-authoring-template Bundle' is
%% given in the file `manifest.txt'.
%%
%% Template article for PNAS Nexus's document class `oup-authoring-template'
%% with bibliographic references
%%

\documentclass[unnumsec,webpdf,contemporary,large]{oup-authoring-template}%
%##########################################################
%########################################################################
\usepackage{float}
\floatstyle{boxed}
\newfloat{nomenclature}{htbp}{nom}
\floatname{nomenclature}{Nomenclature}
%########################################################################

%########################################################################
\usepackage{booktabs}
% \usepackage[dvipsnames]{xcolor}
\usepackage{xurl} % breaks the url 
\usepackage{tikz}
\usetikzlibrary{backgrounds}
\usetikzlibrary{arrows,shapes}
\usetikzlibrary{tikzmark}
\usetikzlibrary{calc}

\usepackage{amsmath}
\usepackage{amsthm}
\usepackage{amssymb}
\usepackage{mathtools, nccmath}
\usepackage{wrapfig}
\usepackage{comment}

% To generate dummy text
\usepackage{blindtext}


%color
%\usepackage[dvipsnames]{xcolor}
% \usepackage{xcolor}


%\usepackage[pdftex]{graphicx}
% \usepackage{graphicx}
% declare the path(s) for graphic files
%\graphicspath{{../Figures/}}

% extensions so you won't have to specify these with
% every instance of \includegraphics
% \DeclareGraphicsExtensions{.pdf,.jpeg,.png}

% for custom commands
\usepackage{xspace}

% table alignment
\usepackage{array}
\usepackage{ragged2e}
\newcolumntype{P}[1]{>{\RaggedRight\hspace{0pt}}p{#1}}
\newcolumntype{X}[1]{>{\RaggedRight\hspace*{0pt}}p{#1}}

% color box
\usepackage{tcolorbox}


% for tikz
\usepackage{tikz}
%\usetikzlibrary{trees}
\usetikzlibrary{arrows,shapes,positioning,shadows,trees,mindmap}
% \usepackage{forest}
\usepackage[edges]{forest}
\usetikzlibrary{arrows.meta}
\colorlet{linecol}{black!75}
\usepackage{xkcdcolors} % xkcd colors


% for colorful equation
\usepackage{tikz}
\usetikzlibrary{backgrounds}
\usetikzlibrary{arrows,shapes}
\usetikzlibrary{tikzmark}
\usetikzlibrary{calc}
% Commands for Highlighting text -- non tikz method
\newcommand{\highlight}[2]{\colorbox{#1!17}{$\displaystyle #2$}}
%\newcommand{\highlight}[2]{\colorbox{#1!17}{$#2$}}
\newcommand{\highlightdark}[2]{\colorbox{#1!47}{$\displaystyle #2$}}

% my custom colors for shading
% \colorlet{mhpurple}{Plum!80}


% Commands for Highlighting text -- non tikz method
\renewcommand{\highlight}[2]{\colorbox{#1!17}{#2}}
\renewcommand{\highlightdark}[2]{\colorbox{#1!47}{#2}}

% Some math definitions
\newcommand{\lap}{\mathrm{Lap}}
\newcommand{\pr}{\mathrm{Pr}}

\newcommand{\Tset}{\mathcal{T}}
\newcommand{\Dset}{\mathcal{H}}
\newcommand{\Rbound}{\widetilde{\mathcal{R}}}
%######################################################################
% \usepackage[authoryear,longnamesfirst]{natbib}
% \usepackage[maxbibnames=99, minbibnames=1]{natbib}
% \usepackage[numbers]{natbib}
% \usepackage[numbers,sort&compress]{natbib}
\usepackage{lscape}
\usepackage{multirow}
\usepackage{ifpdf}
\usepackage{cite}
% \usepackage{apacite}
% \usepackage[pdftex]{graphicx}
\usepackage{tablefootnote}

\usepackage{subcaption}
\usepackage{subfigure}
\usepackage{tabularx}
\usepackage{mathtools}


\usepackage{hyperref}
\usepackage[pagewise]{lineno}

\usepackage{adjustbox}

\usepackage[flushleft]{threeparttable}
\usepackage{academicons}
\usepackage[font=small,labelfont=bf]{caption}

\usepackage{soul} %for highlighted text
\usepackage{fixltx2e} % for text subscriptting
\usepackage{xcolor} % for highlighti
\usepackage{soul} % Striethrough
\usepackage{siunitx} 
\usepackage{dcolumn}
\newcolumntype{d}[1]{D{.}{.}{#1}}% Centering decimal places

\usepackage{graphics}
\usepackage{graphicx}
\pagenumbering{arabic} % Arabic/Indic page numbers
\usepackage{subcaption}
\usepackage{makecell}

\newcolumntype{P}[1]{>{\centering\arraybackslash}p{#1}}

% \renewcommand*{\bibfont}{\small} %\renewcommand*{\bibfont}{\footnotesize}

% \usepackage{lineno}	
\renewcommand\linenumberfont{\largefont\scriptsize\sffamily}


\bibliographystyle{IEEEtran}
% \bibliographystyle{apacite}
% \bibliographystyle{cas-model2-names}
%% Loading bibliography style file
% \bibliographystyle{model1-num-names}

% \documentclass[conference]{IEEEtran}
% If IEEEtran.cls has not been installed into the LaTeX system files,
% manually specify the path to it like:
% \documentclass[conference]{../sty/IEEEtran}

% \usepackage{ifpdf}
% \usepackage{cite}

% correct bad hyphenation here
% \hyphenation{op-tical net-works semi-conduc-tor}

%#########################################################
%\usepackage{showframe}

\graphicspath{{Fig/}}

% line numbers
%\usepackage[mathlines, switch]{lineno}
%\usepackage[right]{lineno}

\theoremstyle{thmstyleone}%
\newtheorem{theorem}{Theorem}%  meant for continuous numbers
%%\newtheorem{theorem}{Theorem}[section]% meant for sectionwise numbers
%% optional argument [theorem] produces theorem numbering sequence instead of independent numbers for Proposition
\newtheorem{proposition}[theorem]{Proposition}%
%%\newtheorem{proposition}{Proposition}% to get separate numbers for theorem and proposition etc.
\theoremstyle{thmstyletwo}%
\newtheorem{example}{Example}%
\newtheorem{remark}{Remark}%
\theoremstyle{thmstylethree}%
\newtheorem{definition}{Definition}

% \usepackage{draftwatermark}
% \SetWatermarkText{Draft}

\begin{document}

\journaltitle{PNAS Nexus}
\DOI{DOI HERE}
\copyrightyear{2024}
\pubyear{2024}
\access{Advance Access Publication Date: Day Month Year}
\appnotes{Paper}

\firstpage{1}

%\subtitle{Subject Section}

\title[Generation and storage requirement with transmission]{Robust Capital Cost Optimization of Generation and Multi-timescale Storage Requirements for a 100\% Renewable Australian Electricity Grid}

\author[a,$\ast$]{Raheel A.~Shaikh}
\author[a]{David J.~Vowles}
\author[a]{Alex Dinovitser}
\author[a]{Andrew Allison}
\author[a]{Derek Abbott}

\authormark{Raheel Shaikh et al.}

\address[a]{\orgdiv{School of Electrical \& Mechanical Engineering}, \orgname{The University of Adelaide}, \orgaddress{\postcode{5005}, \state{SA}, \country{Australia}}}
% \address[b]{\orgdiv{Department}, \orgname{Organization}, \orgaddress{\street{Street}, \postcode{Postcode}, \state{State}, \country{Country}}}
% \address[c]{\orgdiv{Department}, \orgname{Organization}, \orgaddress{\street{Street}, \postcode{Postcode}, \state{State}, \country{Country}}}
% \address[d]{\orgdiv{Department}, \orgname{Organization}, \orgaddress{\street{Street}, \postcode{Postcode}, \state{State}, \country{Country}}}

\corresp[$\ast$]{To whom correspondence should be addressed: \href{email:email-id.com}{raheel.shaikh@adelaide.edu.au}}

\received{Date}{0}{Year}
\accepted{Date}{0}{Year}

%\editor{Associate Editor: Name}

\abstract{Transitioning from a fossil-fuel-dependent economy to one based on renewable energy requires significant investment and technological advancement. While wind and solar technologies provide lower-cost electricity, enhanced energy storage and transmission infrastructure come at a cost for managing renewable intermittency. Energy storage systems vary in characteristics and costs, and future grids will incorporate multiple technologies, yet the optimal combination of storage technologies and the role of interconnectors in alleviating storage needs are not widely explored. This study focuses on optimal generation-storage capacity requirements to elucidate associated investments. We propose a multi-timescale storage solution consisting of three storage categories and an interconnector between Australia's eastern and western grids. Subsequently, through an extensive sensitivity analysis, we investigate the impact of specific storage technologies and cost variations. Our findings demonstrate that the proposed interconnector offers a cost-effective solution, reducing generation and storage power capacity needs by 6\% and 14\%, respectively, resulting in 4\% savings on overall investment costs. Moreover, the study's sensitivity analysis reveals that wind generation provides 50--70\% of the energy demand for the least-cost solution. Despite storage inefficiencies, long-duration storage would need to be deployed to support power capacity for two to four days, representing 15--40\% of peak demand, depending on future technology costs. Subsequently, achieving a fully renewable electricity sector in Australia requires a significant expansion of generation and storage infrastructure, with a 13-fold increase in storage power capacity and a 40-fold increase in storage energy capacity compared to existing levels.}
\keywords{Australian energy transition, Long-duration energy storage, Low-carbon systems, Optimization for low-cost, Optimal generation-storage mix, Renewable energy integration }

\boxedtext{
Australia is at the forefront of adapting renewable technologies and addressing policy concerns on technology selection. Our paper presents an optimization framework that uses real-world generation data to optimize the generation-storage mix for a minimum-cost solution. We consider utility-solar, wind, and hydro for generation, while storage is characterized by duration and cost into shallow ($<4$~hrs), medium (4--16 hrs), and deep ($>16$~hrs) storage. The algorithm proposes optimum capacities for each technology required for a fully renewable grid. Additionally, we explore the impact of a new interconnector between the eastern and western Australian grids alongside existing transmission infrastructure and conduct sensitivity analyses on technology and cost.
}

\maketitle
\section{Introduction}
Transitioning the energy sector towards low-carbon technologies such as solar, wind, and hydropower is essential for migrating from emissions-intensive fossil fuels. The power sector alone contributes to over one-third of the total global emissions annually \citep{tracking}; as such, the adoption of renewable sources in this sector can play a vital role in alleviating emissions from other sectors, such as transportation, industry, and agriculture. While fossil fuels provide 63\% of the global electricity production presently \citep{IEA}, the share of renewables is expected to increase from the current 26.5\% to 80\% by 2050, with solar and wind power accounting for over half of total electricity generation \citep{IRENA2018}. 

The concept of the grid fully powered by renewables (RE100) has been explored extensively over the past decade \citep{Bogdanov2019,Jacobson2018,Lu2021,Albertus2020}. While some researchers have raised concerns about the technical feasibility of the RE100 grid, citing issues such as cost competitiveness, generation variability, storage inefficiencies, and resource limitations \citep{trainer2017some,seibert2021through,clack2017evaluation}, recent research and developments in the renewable energy sector have addressed many of these criticisms \citep{diesendorf2018feasibility,jacobson2017united,fthenakis2022comment}. Despite the challenges involved, most studies agree on the feasibility of achieving near-zero emissions. Renewable energy adoption is multifaceted; besides the benefits of decarbonization, it also (a) alleviates a range of fossil-fuel-induced airborne pollutants and smog, (b) creates energy independence, and hence potentially reduces geopolitical tensions, (c) enables electrification and increased efficiencies through DC transmission \citep{Ertugrul2020}, (d) creates long-term sustainability \citep{abbott2009keeping}, (e) allows for rapid deployment compared to nuclear energy, and mitigates the risks associated with nuclear proliferation \citep{ramana2021small}. Consequently, renewable generation is expected to increase due to relatively lower production costs compared to fossil-fuel generation and the growing commitment of countries to achieve net-zero CO\textsubscript{2}(e) emissions by 2050 \citep{COP26}. Nevertheless, grid balancing is a significant technical challenge in integrating variable renewable energy (VRE) sources. The inherent intermittency and inflexibility of weather-dependent sources create imbalances between generation and demand. Therefore, it is crucial to implement solutions that provide the necessary dispatchability to ensure a cost-effective balance between supply and demand.

% \begin{table*}[!t]   
%     \small
%     \centering
%     \renewcommand{\arraystretch}{1.2}
%     \resizebox{\textwidth}{!}{%
%     \begin{tabular}{|llll|}
%     \hline
%      \multicolumn{2}{|l}{\textbf{Nomenclature}} &$C_{h}^{p}$&Cost per unit of rated storage power capacity\\
%     \multicolumn{2}{|l}{\textit{Abbreviations}}&$C_{S}$&Cost per unit of rated utility-solar power capacity\\
%     AEM &Australian Electricity Market&$C_{W}$&Cost per unit of rated wind power capacity\\
%     AEMO&Australian Energy Market Operator&$\eta_c$&Charging efficiency of the energy storage\\
%     BAU&Bussiness as usual&$\eta_d$&Discharging efficiency of the energy storage\\
%     CP&Copper plate&$\rm{EP}_c$&Capacity energy-to-power ratio\\
%     IG&Isolated grids&$E_h^r$&Energy capacity of storage $h$ of region $r$\\
%     NEM&National Electricity Market&$P_{ct}$&Charging power of ESS at time $t$\\
%     NSW&New South Wales&$P_{dt}$&Discharging power of ESS at time $t$\\
%     QLD&Queensland&$P_h^r$&Power capacity of storage $h$\\
%     RTE&Round Trip Efficiency &$P_{Gt}$&Total renewable power generated at time $t$\\
%     SA&South Australia&$P_{It}$&Power from interconnector at time $t$\\
%     TAS&Tasmania&$P_S$&Nameplate capacities of utility-solar PV generators\\
%     V2G&Vehicle to Grid supply&$P_W$&Nameplate capacities of wind generators\\
%     VIC&Victoria&$P_{Xt}$&Excess power output for curtailment or utilization at time $t$\\
%     VPP&Virtual Power Plant&\multicolumn{2}{l|}{\textit{Sets and scripts}}\\
%     VRE&Variable Renewable Energy&$\mathcal{G}$&Set of VRE generators\\
%     WA&Western Australia&$\mathcal{H}$&Set of storage technologies
% \\
%     WEM&Wholesale Electricity Market&$\mathcal{R}$&Set of all the regions of the AEM\\
%     \multicolumn{2}{|l}{\textit{Parameters and variables}}&$h$&Subscript to represent shallow, medium, or deep storage\\
%     $\alpha_{\rm{opt}}$&Optimum over-capacity factor&$r$&Superscript for individual regions\\
%     $C_{h}^{e}$&Cost per unit of rated storage energy capacity&$t$&Subscript representing time interval, $t=k\Delta{t}$, $k = 1,2,...,N_T$\\
% \hline
%     \end{tabular}
%     }
% \end{table*}

The introduction of energy storage systems (ESS) is expected to contribute significantly to the solution of the demand-supply balancing problem caused by variability in power from VRE \citep{Jenkins2018,Shaner2018a}, especially when renewable energy penetration in any grid exceeds 60--80\% \citep{Albertus2020,Denholm2011a,Weitemeyer2015,James2017a,Schill2018,Hunter2021}. The required storage power capacity increases linearly with increasing VRE penetration, while the required energy capacity increases exponentially \citep{Cebulla2018} for a given level of supply reliability \citep{ho2021regional}. Moreover, the expansion of transmission networks can also assist in achieving decarbonization targets by reducing the need for ESS deployment and lowering investment costs \citep{Lu2021,Peker2018}, allowing energy transfer over a large geographic area with relatively low losses, thus smoothing the variability of renewables.

Both transmission and storage provide flexibility to the power grid, with the former shifting supply spatially and the latter shifting it in time (temporally). However, the least-cost approach for achieving high VRE penetration remains unclear, and the amount of energy storage or transmission augmentation needed to ensure a stable VRE grid is not fully understood, as most studies in the literature differ in modelling assumptions and technologies utilized for supply-demand balancing. Accounting for diverse storage technologies with varying energy storage durations is crucial in identifying the most cost-effective way to achieve clean energy objectives.

% Energy storage and interconnectors are vital for grids with high renewable energy penetration. Investments in generation capacity, transmission infrastructure, and energy storage are necessary to achieve 100\% renewable electricity (RE100) by 2050 and decarbonize the power sector.
This paper extends our previous research \citep{shaikh2021impact,Raheel} by conducting a more comprehensive examination of the optimal generation-storage mix needed to achieve 100\% renewable electricity (RE100) in Australia, classifying the storage into three categories of shallow, medium, and deep storage based on duration (the ratio of energy capacity to power rating) and round-trip efficiency (RTE). The study incorporates several novel features: (i) a realistic representation of grid storage technologies based on expected cost and performance, contrasting with the single storage approach commonly used in previous studies; (ii) the utilization of high-resolution (30-minute) real-world data from 116 existing generators across Australia, enabling the consideration of capacity factor variations across geographical regions; (iii) the investigation of the proposed interconnection between Australia's eastern (National Electricity Market---NEM) and western (Wholesale Electricity Market---WEM) grids, including the existing inter-regional transmission links within the NEM; (iv) separate modelling of the NEM and WEM grids and analysis of the potential benefits of their integration; and (v) an extensive two-fold sensitivity analysis, encompassing cost assumptions to understand the boundaries of the optimal solution while considering cost reductions and technology advancements.


% \subsection{Manuscript outline}
% The manuscript is organized as follows: Firstly, Section \ref{Main-1} conducts a thorough review of pertinent literature, categorizes storage types, and underscores the specific contributions of this study. Then, Section \ref{Main-2} provides background information on the current state of the Australian electricity sector. Following this, the employed generation and multi-storage capacity optimization model is detailed in Section \ref{Main-3}. Section \ref{Main-4} subsequently reveals the results for optimal generation-storage combinations across various regions of Australia, accompanied by a detailed sensitivity analysis. Finally, the results are discussed, and conclusions are drawn in Sections \ref{Main-5} and \ref{Main-6}, respectively.

\vspace{-4mm}
\section{Literature review}
\label{Main-1}
Over the past decade, significant research has focused on renewable energy transition and decarbonization of energy systems. While most studies have examined the power sector, some interdisciplinary studies have employed inter-sector modelling approaches. These studies have varied in spatial resolution and utilized models with diverse generation, storage technologies, and transmission networks at various geographical scales, including countries \citep{Albertus2020,Brouwer2016}, continents, and the global scale \citep{Bogdanov2019,Jacobson2018}; authors in \citep{Breyer2022} comprehensively review these studies. Nevertheless, variations in electricity consumption and generation patterns across countries necessitate individualized analyses for each case. Regional studies cannot fully represent the unique characteristics of other regions, emphasizing the importance of localized analyses to address specific contexts and requirements.

% Most studies Most studies can be broadly categorized into two main groups: those that concentrate on modelling storage technologies to assess their performance in specific grid operations, and those that model grid expansion and determine the optimal sizing of generation and storage assets to ensure energy adequacy at the lowest cost. 

% studies that employ nuclear power and gas generation with carbon capture and storage (CCS) technology whi


% Bogdanov~{\it et al.} \citep{Bogdanov2019} proposed a RE100 scenario for the global electricity sector, with combined capacities of 28 terawatts (TW), solar accounting for 78\% of capacity, and wind at 11\%. To manage excess solar energy, the authors suggested the use of diurnal Lithium-ion (Li-ion) storage to provide up to 6-hrs (8~TW/48~TWh)
% % with capacities( (6-hrs)) 
% and power-to-gas (synthetic natural gas) for seasonal shortages (1000~TWh). Similarly, Jacobson~{\it et al.} \citep{Jacobson2018} envisioned global renewable capacities of over 52~TW, with solar and wind accounting for 55\% and 34\% of capacities, respectively, assuming that over 70\% of demand would be flexible providing 8-hrs of load-shifting, with demand management and thermal heating and cooling. Europe \citep{Brouwer2016}, the United States \citep{Albertus2020}, South East Asia \citep{Lu2021}, and Australia \citep{Elliston2013,Blakers2019} have also been the focus of similar studies. 

% The significant reduction in wind, solar, and battery costs has led to the rapid adoption of renewable energy sources in electricity grids \citep{Jacobson2018}. Each ESS technology has unique characteristics and factors such as capital costs, technical capabilities, lifetimes, regulatory barriers, and build times must be taken into account when determining the best ESS technology for a given situation.  

% The largest energy consumers, such as China and India, have committed to a net zero economy by 2060 and 2070, respectively, as reflected by announcements during the United Nations climate change conference (COP26).  

The study by Bin Lu {\it et al.} \citep{Lu2021} explores the renewable grid for South East Asia, with a focus on pumped hydro energy storage (PHES) and continental interconnectors using High Voltage Direct Current (HVDC) technology. The study found that the interconnectors between regions reduced the required renewable generation capacity by 20\% and the storage power and energy capacity requirements by 40\% and 50\%, respectively. 

According to Schmidt {\it et al.} \citep{Schmidt2019}, various storage technologies can be utilized across the electricity supply chain. Energy storage is crucial in balancing supply and demand and maintaining grid stability through voltage, frequency, and inertia control. The authors analyze the levelized cost of storage (LCOS) for nine different technologies and various applications, including energy arbitrage
% \footnote{Energy arbitrage is the increase in revenue by charging storage at a low price and discharging at a high price.} 
and peaker plant
% \footnote{Peakers provide flexible power generation to meet demand peaks.}
replacement. They conclude that Li-ion batteries are economically viable for short to medium-duration storage ($<8$~hrs) to ensure grid stability. Hydrogen storage is more cost-effective than PHES and compressed air energy storage (CAES) for longer storage applications, ensuring energy adequacy. Nonetheless, the cost feasibility of existing electrochemical storage technologies, including Li-ion batteries, remains uncertain, with recent reports indicating increases in battery costs due to potential shortages of raw materials like lithium and nickel \citep{Bloomberg}. Furthermore, to accommodate higher integration of VRE, dispatchable storage with increased flexibility is necessary---as demand side management (DSM) and virtual power plants (VPPs) are unable to balance the grid on their own \citep{Jafari2022}. 


Researchers have estimated the generation and storage need for different VRE penetrations in the Australian context. In \citep{Lu2021a}, authors modelled a fully renewable grid with double the present-day demand due to the electrification of industry and transportation sectors and proposed off-river pumped hydro storage, indicating a need for 51~GW (10.5~hrs) of storage for Australian grids. Despite modelling several future demand scenarios, the study lacked detailed sensitivity analysis, only considered single utility storage, and proposed interconnector capacities that were unrealistically higher (roughly 16x) than existing capacities (5~GW).

Furthermore, previous attempts \citep{James2017a,Raheel,Elliston2013,Blakers2019,lenzen2016simulating} to model a fully renewable Australian grid are noted. The authors in \citep{Elliston2013} proposed a low-cost grid with thermal storage integrated into Concentrated Solar Thermal (CST). In \citep{Blakers2019}, PHES with an optimum capacity of approximately 17~GW (26~hrs) was suggested for Australia. Conceptually similar to \citep{Elliston2013}, authors in \citep{lenzen2016simulating} proposed biofuel and CST technology as the dominant supplier in the generation mix. Nonetheless, these studies do not consider (i) diversity in the storage mix, (ii) utility-scale batteries, or (iii) long-duration storage; they also introduced rather optimistic low-cost assumptions. Similarly, in its latest plan (ISP 2022 \citep{AEMO}), the Australian Energy Market Operator (AEMO) estimated storage with capacities of 45~GW (13~hrs) required by 2050 to meet a doubling in demand for a renewable penetration of 97\%, with 30~GW of storage served by VPPs and Vehicle-to-Grid (V2G) storage, with 15~GW provided by utility-scale storage. However, AEMO's study does not consider any interconnector between eastern and western grids, whereas a high-level study \citep{Simon2019} estimated that interconnecting the two grids via HVDC would result in a cost reduction of A\$1.9~billion, alleviating the need for 1~GW of generation and 500~MW of battery storage. 

Several other studies modelling renewable grids have limitations; for example, (i)~outdated or optimistic technology cost assumptions \citep{Lu2021,Budischak2013} that call for reassessment due to rapid technology development, (ii)~constraints on storage technologies by defining a specific energy-to-power ratio \citep{lenzen2016simulating}, and (iii)~neglecting the benefit of the optimal mix of storage technologies and considering a single storage technology instead \citep{Blakers2019}, such as batteries, CAES, or PHES with their respective round-trip efficiencies. In contrast, our work investigates optimal generation capacity requirements and the mix of multiple storage types based on various storage characteristics, i.e., cost, efficiency, duration, power, and energy capacities. 

In light of the preceding considerations, this work employs an in-house mathematical model utilizing the latest data for Australian electricity grids to investigate cost-optimized long-term investment plans for achieving a 100\% renewable energy grid. It examines the integration of renewable generation sources and storage technologies, providing insights into optimal allocations for solar and wind energy, required storage capacities, and potential cost reductions through regional interconnections. Sensitivity analysis explores the impact of future cost variations and technological developments on proposed requirements.


% \subsection{Statement of contribution and research aims}
% In light of the preceding considerations, this work uses the latest generation and financial input data for the Australian NEM and WEM grids. It investigates long-term investment planning by undertaking cost optimization to determine the mix and quantity of renewable generation sources (wind and solar) and associated storage technologies needed to achieve a 100\% renewable electricity grid in Australia,
% \begin{itemize}
% \item The present study complements previous grid expansion studies by examining the potential utilization of various energy storage technologies in different regions. The work utilizes an in-house mathematical model and provides an outlook of future needs for integrating storage in RE100 scenarios. 
% \item Based on empirical analysis, we propose the optimal allocation of solar and wind in an Australian power system, the resulting demand for storage capacities of diverse technologies, and the potential of regional interconnections to reduce overall costs.
% \item As the large variation in capacity projections is associated with varying future costs, we assess the sensitivity of proposed generation and storage requirements due to variations in the costs of generation and storage technologies along with plausible future scenarios of technology developments.
% \end{itemize}

\vspace{-2mm}
\section{Energy storage characterization for RE100}
The energy storage technologies are designed to provide rated power for a certain duration, also known as the capacity energy-to-power ratio ($\rm{EP}_c$). Long-term storage systems, such as those with large reservoirs, tend to have very high $\rm{EP}_c$ of several days to months. On the other hand, short-term storage systems, such as PHES with small reservoirs, tend to have an $\rm{EP}_c$ of only a few hours \citep{Bussar2014}. While a grid partially powered by dispatchable fossil generators may need short-duration storage ($<4$~hrs), the dependency on storage increases rapidly as the renewable penetration rises over 90\%, with storage needed for as much as 10--100~hrs \citep{Albertus2020}. Therefore, we categorize storage, based on duration, into three categories: shallow ($<4$~hrs), medium (4--16~hrs), and deep ($>16$~hrs). While shallow storage is effective for providing grid services such as frequency and voltage control pertaining to their quick response time, medium and longer-duration storage availability is essential to cover shortages that occur intra-day, intra-week, intra-season, and inter-season due to the weather-dependent nature of renewable generators, especially solar sources.

Grid-scale batteries, such as Li-ion and lead-acid, currently offer cost-effective storage of up to 4~hrs; however, as technology improves and costs decrease, longer storage durations over 6~hrs are expected to become economical. Nevertheless, integrating Li-ion batteries with wind or solar is not cost-effective beyond 6~hrs \citep{Jafari2022}. Batteries provide quick response and high efficiency and are suitable for diurnal arbitrage. Grid-scale batteries such as the Victorian Big Battery (300~MW, 1.5~hrs) \citep{VIC} and the Hornsdale Power Reserve (150~MW, 1.3~hrs) \citep{HPR} were deployed due to their modularity and short installation time. On the other hand, PHES provides a cost-effective option for long-duration medium and deep storage (up to days) but is unsuitable for fast response applications and has an installation lead time of several years; it typically requires a large amount of space and is location-dependent. Also, it is subject to significant and time-consuming environmental approval processes; this is an important factor in consideration when the required timelines for grid transition to 100\% renewable are now very short. Nevertheless, PHES is by far the most widely deployed technology, accounting for approximately 90\% of global storage power \citep{GlobalStatusReport2021}; the technology has reached maturity and is unlikely to see cost reductions in the future.

Finally, Power-to-Gas-to-Power, particularly with the use of green hydrogen (PtH\textsubscript{2}tP), offers the advantage of independent scaling of storage energy and power capacity and has the potential for extended energy storage over several weeks or seasons, despite lower overall round-trip efficiency. Here PtH\textsubscript{2}tP involves the production of green hydrogen gas through water electrolysis using renewable electricity \citep{pickard2012addressing}, followed by storage and re-electrification via fuel cells or retrofitted combustion turbines. A recent fall in the cost of polymer exchange membrane (PEM) electrolyzers and fuel cell technology \citep{Salmachi2022} has increased the potential of hydrogen as an alternative for heating and transportation fuel, which can be shipped as green ammonia at a local and even international level \citep{Johnston2022}. This spatial energy shift potentially results in cost reduction for power networks. The South Australian (SA) government has recently committed to a 250~MW hydrogen project near Whyalla, to be commissioned by 2025 \citep{Whyalla}. 

Moreover, other storage technologies have the potential to provide for a range of durations, some of which include adiabatic CAES \citep{Budt2016}, liquid air energy storage \citep{Vecchi2021}, thermal storage, using molten salt or sand, and flow batteries \citep{Sanchez-Diez2021}. Due to distinct storage characteristics, the future grid is expected to host diverse storage technologies. Although an optimal mix of wind and solar PV exists for renewable electricity generation \citep{Bussar2016}, the optimal mix will vary depending on the selection of storage technologies. Therefore, it is challenging to calculate the storage capacities needed and plan the investments required to transform the existing grid to RE100.  


\section{Australian electricity market}
\label{Main-2}
The Australian electricity sector comprises the National Electricity Market (NEM) and other regional grids such as the Wholesale Electricity Market (WEM) and the grid of the Northern Territory. The NEM is the largest interconnected grid in Australia, supplying electricity to South Australia (SA), Tasmania (TAS), Victoria (VIC), New South Wales (NSW, including the Australian Capital Territory), and  Queensland (QLD), while the WEM supplies electricity to the southwest of Western Australia (WA), refer to Fig.~\ref{fig:connect}.

Australia's electricity generation has traditionally relied heavily on fossil fuels; however, there has recently been a notable shift towards renewable energy sources. 
% As depicted in Fig.~\ref{fig:Stats}, t
There has been a decline in the contribution of fossil fuel-based electricity over the past decade. Concurrently, VRE installation has grown significantly, increasing from 3~GW in 2010 to 28~GW in 2021. The remarkable expansion of VRE installations can be attributed primarily to solar photovoltaic (PV) systems, encompassing both rooftop and utility-scale installations. Solar PV has exhibited a compound annual growth rate (CAGR) of 33.2\% over the decade, resulting in a 1,750\% increase in capacity. Additionally, wind power capacities have experienced substantial growth, with a 480\% increase over the same period and a CAGR of 17\%.

With the increasing economic viability of renewable energy sources and the aging of conventional power generation capacity, the proportion of renewable energy sources in the Australian electricity market is expected to continue to increase to meet the objectives of reducing greenhouse gas emissions. In 2021, about one-third (32.5\%) of Australia's electrical energy was sourced from renewables, with the maximum instantaneous generation amounting to 64\% for the NEM and 80\% for the WEM \citep{CEC}. Energy storage technologies have also seen a decrease in costs, especially battery energy storage systems (BESS) \citep{Schmidt2019}.

The WEM is isolated from other grids and must balance the supply-demand with its own generation sources. As of 2021, the WEM is powered predominantly by fossil-fuelled generators, with roughly 66\% of annual energy from coal and gas, and the remaining from wind and solar generators. There are no hydroelectric generators to provide the WEM with dispatchable renewable electricity. 

\begin{figure}[h!]
    \centering
    \includegraphics[width=\linewidth]{Figures/Connect1.PNG}
    \caption{NEM interconnected with WEM, along with interconnectors between different regions of NEM with transmission line forward capacities in GW. The SA-NSW interconnector is under construction and included in our model. The capacity for multiple interconnectors connecting the same regions is aggregated to reflect simplified individual interconnections. The indicated regions are South Australia (SA), Queensland (QLD), New South Wales (NSW), Victoria (VIC), Western Australia (WA) and Tasmania (TAS). Refer to the color version of this figure.}
    \vspace{-7mm}
    \label{fig:connect}
\end{figure}

\begin{figure}
    \centering

    \subfigure{\includegraphics[scale=0.41]{Figures/a.pdf}}
    \subfigure{\includegraphics[scale=0.41]{Figures/d.pdf}}

    \subfigure{\includegraphics[scale=0.41]{Figures/b.pdf}}
    \subfigure{\includegraphics[scale=0.41]{Figures/e.pdf}}

    \subfigure{\includegraphics[scale=0.41]{Figures/c.pdf}}
    \subfigure{\includegraphics[scale=0.41]{Figures/f.pdf}}
    
    \caption{Daily mean demand (a) and power generation from utility solar (b) and onshore wind (c) for each AEM region normalized to the maximum value. The actual combined load (d) and generation profiles for utility solar (e) and onshore wind (f) for all hours and days of 2021 are also shown. The average annual capacity factor for solar and wind is 25.3\% and 35.4\%, respectively. Additionally, the mean demand for the AEM is 22.7~GW, with the maximum recorded at nearly 34~GW. The total grid demand experiences a minimum of only 14~GW at mid-day due to the offsetting contribution from rooftop-solar generation.} 
    % Note that WA's time series is shifted by 2 hours to account for the time zone difference across the proposed interconnector.}
    \label{fig:profile}
    \vspace{-2mm}
\end{figure}
% \vspace{-6mm}
% \begin{figure*}
%     \centering
%     \begin{subfigure}
%         \includegraphics[width=0.4\linewidth]{Figures/a.pdf}
%     \end{subfigure}
%     \begin{subfigure}
%         \includegraphics[width=0.4\linewidth]{Figures/d.pdf}
%     \end{subfigure}
    
%     \begin{subfigure}
%         \includegraphics[width=0.4\linewidth]{Figures/b.pdf}
%     \end{subfigure}
%     \begin{subfigure}
%         \includegraphics[width=0.4\linewidth]{Figures/e.pdf}
%     \end{subfigure}
    
%     \begin{subfigure}
%         \includegraphics[width=0.4\linewidth]{Figures/c.pdf}
%     \end{subfigure}
%     \begin{subfigure}
%         \includegraphics[width=0.4\linewidth]{Figures/f.pdf}
%     \end{subfigure}
%     \caption{Daily mean demand (a) and power generation from utility solar (b) and onshore wind (c) for each AEM region normalized to the maximum value. The actual combined load (d) and generation profiles for utility solar (e) and onshore wind (f) for all hours and days of 2021 are also shown. The average annual capacity factor for solar and wind is 25.3\% and 35.4\%, respectively. Additionally, the mean demand for the AEM is 22.7~GW, with the maximum recorded at nearly 34~GW. The total grid demand experiences a minimum of only 14~GW at mid-day due to the offsetting contribution from rooftop-solar generation. Note that WA's time series is shifted by 2 hours to account for the time zone difference across the proposed interconnector.}
%     \label{fig:profile}
% \end{figure*}
% \ref{app:supp}
The normalized generation and load profiles for the combined NEM and WEM grids, referred to (in our study) as the Australian Electricity Market (AEM), are plotted in Fig.~\ref{fig:profile}. We observe that solar and wind generation exhibit a weak negative correlation ($r = -0.256$) on an hourly scale. Hence, it can be inferred that they tend to complement each other throughout the day \citep{Prasad2017}. Similarly, lower operational demand is observed during mid-day, especially in spring (Mar--May) and autumn (Sept--Nov), while the demand peaks in the evenings. There is a time difference of two hours between the eastern regions of the NEM and the WEM regions: Perth in Western Australia is about 4,000 km west of Sydney. As such, while the sun sets in eastern regions, the solar panels in Western Australia (WA) may be able to provide for the evening peaks on the eastern seaboard, and similarly, though less important, the eastern states mid-morning solar generation could provide for early morning peaks in WA. The interconnector, therefore, could provide an opportunity to manage the load and generation in an improved manner besides offering a path for exploiting all the solar and wind resources across the resulting energy corridor from SA to WA. 

Our study utilizes actual generation data of 100 generators (comprising utility-solar and onshore wind) in the NEM and 16 generators in the WEM, sampled at 30-min intervals for the year 2021. Additionally, we consider three storage options for each region: lithium-ion batteries (Li-ion), PHES, and power-to-gas-to-power (PtH\textsubscript{2}tP), chosen based on their suitability for short-term (shallow), medium-term (medium), and long-term (deep) storage, respectively. A total of 18 storage systems are assessed across six regions. The optimization objective is to minimize the overall system costs, which comprise investment costs of generation, various storage systems (considering power and energy capacity costs), along with the cost of new interconnections, subject to certain constraints. The optimization framework, the regional generation capacity, the individual generator information, including capacity factors, and the economic assumptions are outlined in the Supplementary material. The model is simulated under four scenarios, as listed in Table~\ref{tab:4scen}.


\vspace{-2mm}

\begin{table}[ht!]
    \centering
    \caption{Grid scenarios for least-cost optimization of generation and storage.}
    \resizebox{\linewidth}{!}{%
    \begin{tabular}{P{0.5em}P{8em}P{3em}>{\raggedright\arraybackslash}p{22em}}
    \hline
        \# & Scenario & Identifier & Definition  \\ \hline
         1 &Copper-plate \footnotemark{}
         & CP & All regions, including WA, are assumed to be mutually interconnected with an ideal interconnector without any capacity constraints or losses.\\
         2 & Isolated Grids & IG & This scenario is simulated to consider the possibility that all regions are disconnected from each other, and thus individual regional requirements for generation and storage are calculated. Although unrealistic because the NEM is already (relatively weakly) interconnected, it provides insight into the benefits of reduced generation and storage resulting from interconnection.\\ 
         3 & Business-as-usual & BAU & This scenario is to simulate two independent grids, i.e. NEM with existing interconnectors and WEM in isolation from any other grid. \\
         4 & Australian Electricity Market & AEM & The last scenario is simulated to model the generation and storage needs should a new interconnector between NEM and WEM be constructed to combine the two grids. \\\hline
    \end{tabular}
    }
    \vspace{-6mm}
    \label{tab:4scen}
\end{table}


\section{Results}
\label{Main-4}
The simulation results for four interconnection scenarios as previously described in Table~\ref{tab:4scen} are summarized in Table~\ref{tab:result_summary}, while additional results are provided in the Supplementary material. The ideal copper plate (CP) scenario, i.e., ease of energy transfer across any region, leads to the lowest possible requirements for generation and storage. Conversely, the isolated grids (IG) scenario provides an upper bound on generation and storage capacities. As the level of interconnection increases, the proportion of wind energy in the energy mix also rises, reaching 66\% in the copper plate scenario compared to 60\% in the disconnected scenario. Furthermore, higher inter-regional connectivity reduces the optimal excess generation from 131\%~(IG) to 112\%~(CP) to achieve lower-cost solutions. The IG scenario requires additional generation and storage power capacities of over 72~GW and 25~GW, respectively, which are substantially higher than the corresponding quantities of 54~GW (generation) and 16.5~GW (storage) for the CP scenario. The overall storage energy capacity of the CP scenario is less than one-quarter of that of the disconnected grid, amounting to 330~GWh. The IG scenario, with individual regions having self-sufficiency in terms of generation and storage, will need a combined capacity of over 1~TWh for deep storage (over 80~hrs) to meet all shortfalls when solar and wind cannot meet the required demand for multiple days.

\footnotetext{This is the idealization of the grid as a connection of all generators and loads by zero impedance conductors to a single node that provides a bound as a benchmark for comparison.}


The comparison between the Business-as-Usual (BAU) scenario and the connected Australian Electricity Market (AEM) scenario provides valuable insights. The BAU scenario requires additional generation and storage capacities of 62.6~GW (7~GW for WA) and 20.8~GW (3~GW for WA), respectively. By contrast, the AEM scenario requires over 59~GW and 18~GW of generation and storage power capacities, respectively, representing savings of 3.6~GW (6\%) and 2.8~GW (14\%) in power capacities with an optimal interconnector capacity of 1.7~GW connecting WA and SA. Additionally, the storage energy capacities reduce by around 29~GWh (4\%) in AEM than BAU scenarios. 
% For shallow, medium, and deep storage, the AEM scenario suggests storage requirements of 4.2~GW (3.2~hrs), 4.7~GW (8.4~hrs), and 9.3~GW (70~hr), respectively.
The aggregate investments for the RE100 grid are expected to be under A\$131.4~billion, with A\$83~billion, A\$46~billion, and A\$2.3~billion allocated for generation, storage, and NEM-WEM interconnector, respectively. This technology mix represents an investment reduction of over A\$5.3~billion (3.9\%) compared with the current grid, where WEM is isolated from NEM (i.e. the BAU scenario). The additional generation and storage capacity requirements relative to the overall requirement are tabulated in Table~\ref{tab:relative}. It is evident that deep storage is a significant component of the overall storage requirements, with power capacities accounting for over half of the overall power and energy capacities accounting for over 92\% of the total storage energy. This suggests that deep storage is crucial for meeting the storage needs of the AEM grid. 

\begin{table}
    \centering
    \caption{Electricity generation and storage for different scenarios and regions.}
    \label{tab:result_summary}
    \renewcommand{\arraystretch}{1.2}
    \resizebox{\linewidth}{!}{%
    \begin{tabular}{lcccccccccc}
    \hline%\toprule
    \multirowcell{2}{Grid} & \multirowcell{2}{$\alpha_\mathrm{opt}$} & Wind & Solar & \multicolumn{2}{c}{Shallow} & \multicolumn{2}{c}{Medium} & \multicolumn{2}{c}{Deep} & Cost \\ 
     \cline{7-8} \cline{9-10} \cline{5-6} 
    & & (GW) & (GW) & P (GW) & E (GWh) & P (GW) & E (GWh) & P (GW) & E (GWh) & (\$Bn)\\ \hline
    \multicolumn{11}{@{}l}{\raggedright\textbf{Copper-Plate (CP)}}\\ \hline
     AEM & 1.12 & 32.8 & 21.4 & 4.43 & 10.8 & 2.05 & 11.5 & 10.06 & 308 & 108 \\\hline
\multicolumn{11}{@{}l}{\raggedright\textbf{Isolated Grids (IG)}}\\\hline
    NSW & 1.27 & 17 & 8.43 & 2.51 & 7.02 & 1.29 & 11.54 & 3.69 & 172 & 52.5 \\
QLD & 1.30 & 8.27 & 16.0 & 0.07 & 0.27 & 5.06 & 43.6 & 2.89 & 339 & 52.2 \\ 
VIC & 1.28 & 6.97 & 4.6  & 1.17 & 2.94 & 0.79 & 4.67 & 3.20 & 285 & 30.4 \\
 SA & 1.71 & 2.22 & 1.56 & 0.60 & 1.74 & 0.27 & 2.03 & 1.35 & 109 & 11.2 \\
 TAS & 1.0 & 0.2 & 0.0 & 0.0 & 0.0 & 0.0 & 0.0 & 0.0 & 0.0 & 0.3 \\
  WA & 1.46 & 3.78 &  3.28 & 1.05 & 2.49 & 0.45 & 4.17 & 1.54 & 124& 17.0 \\\hline
 AEM & 1.3 & 38.4 & 33.9 & 5.4 & 14.5 & 7.9 & 66.0 & 12.7 & 1029 & 163 \\
    \hline%\midrule
    \multicolumn{11}{@{}l}{\raggedright\textbf{Business as Usual (BAU)}}\\\hline
     % \multicolumn{12}{\arraybackslash}{\textbf{Bussiness as Usual (BAU)}}\\\hline
     NEM &1.2 & 34.4 & 21.2 &	4.42 & 11.8	& 4.73	& 40.0	& 8.65	& 547 & 120\\
WEM & 1.46 & 3.78 & 3.28& 1.05 & 2.5 & 0.45 & 4.17 & 1.54 & 124 & 17.0 \\\hline
AEM & 1.22 & 38.2  & 24.5 & 5.5 & 14.3 & 5.18 & 44.05 & 10.2 & 671 & 137 \\ \hline
\multicolumn{11}{@{}l}{\raggedright\textbf{Australian Electricity Market (AEM)}}\\ \hline
AEM & 1.19 & 38.2 & 21.04 & 4.16 & 13.2 & 4.70 & 39.20 & 9.30 & 647 & 129.1\\\hline
    \end{tabular}      }
\end{table}
% \end{landscape}
% note that existing solar, wind, and hydropower capacities of 4.6~GW, 7.6~GW, and 7~GW respectively provide 10.1~TWh, 23.7~TWh, and 13~TWh of energy respectively. 

% \begin{table}[width=\linewidth,cols=8,pos=h]
%     \centering
%     \caption{Electricity generation and storage for different scenarios and regions.}
%     \label{tab:relative}
%     \renewcommand{\arraystretch}{1.2}
%     \resizebox{0.8\textwidth}{!}{%
%     \begin{tabular}{ccccc|ccccc}
%     \toprule
%       \multicolumn{5}{c}{Power Capacity} & \multicolumn{5}{c}{Energy Capacity}   \\ 
%      \cline{1-5} \cline{6-10} 
%     Wind & Solar & Shallow & Medium & Deep & Wind & Solar & Shallow & Medium & Deep \\ \hline
%     54.6\% & 31.8\% & 22.9\% & 25.8\% & 51.2\% & 68.8\% & 25.7\% & 1.9\% & 5.6\% & 92.5\% \\ \hline
    
%      \end{tabular}      }
% \end{table}
% % \end{landscape}

\begin{table}[h!]
    \centering
    \caption{Additional capacities required relative to overall requirements for generation and storage in AEM (Reference case).}
    \label{tab:relative}
    \renewcommand{\arraystretch}{1.2}
    \resizebox{\linewidth}{!}{%
    \begin{tabular}{cccccccc}
    \hline%\toprule
      \multirowcell{2}{Wind\textsuperscript{a}} & \multirowcell{2}{Solar\textsuperscript{a}}& \multicolumn{3}{c}{Power Capacity} & \multicolumn{3}{c}{Energy Capacity}   \\ 
     \cline{3-5} \cline{6-8} 
    &  & Shallow & Medium & Deep & Shallow & Medium & Deep \\ \hline
    64.5\% & 35.5\% & 22.9\% & 25.8\% & 51.2\% & 1.9\% & 5.6\% & 92.5\% \\ \hline
    % \multicolumn{8}{l}{\footnotesize \textsuperscript{a} The additional wind and solar contribute around 189~TWh with wind providing 73\% } \\
    % \multicolumn{8}{l}{\footnotesize and solar providing 27\% of the energy demand} \\
     \end{tabular}      }
     % \vspace{-6mm}
\end{table}
% \end{landscape}

The regionally required power capacities for each scenario are illustrated in Fig.~\ref{fig:bar}. The NSW and QLD regions exhibit some of the highest power demands across all scenarios, primarily due to their higher energy consumption than other regions. Implementing interconnection between regions, from the IG to the AEM scenario, substantially reduces required power capacities. For instance, in the AEM scenario, the VIC region requires less than 9~GW, significantly lower than the 16.7~GW required for the IG scenario. 


Furthermore, introducing a new interconnector between WA and SA has a notable impact on the combined generation and storage power requirements. The power requirements reduce from 83.5~GW to 77.4~GW with an interconnector of 1.7~GW capacity. This reduction is due to energy transfer at peak power demands, which allows for time-shifting of energy. Overall, the interconnector results in a reduction of over 6~GW in the required capacities. Combined capacities in each scenario and the associated cost are plotted in Fig.~\ref{fig:series}.


\begin{figure}[h!]
    \centering
    \includegraphics[width=0.85\linewidth]{Figures/Bar_PCC.eps}
    \caption{Accumulative power capacities for generation and storage power capacities in different scenarios. The CP and IG scenarios though unrealistic, indicate the minimum and maximum capacities and costs. The AEM scenario has the lowest realistic investment cost, which is about A\$5.3~billion less than the BAU scenario. After wind generation, the bulk of investment is required for deep storage.}
    \vspace{-3mm}
    \label{fig:bar}
\end{figure}

\begin{figure}[h!]
    \centering
    \includegraphics[width=0.9\linewidth]{Figures/Multiseries2.eps}
    \caption{Power capacities required for each region under three scenarios. The NSW and QLD regions have the highest demand and therefore need over 25~GW of generation and storage capacities each. The TAS region does not need any storage due to the abundance of hydro generation capacity, while for TAS to have a RE100 grid, around 180~MW of wind needs to be installed.}
    \vspace{-6mm}
    \label{fig:series}
\end{figure}

\subsection{Storage requirements}
Upon examining the storage requirements based on duration and RTEs, it becomes apparent that even with high power cost and low efficiency associated with deep storage, the power capacity and energy capacity provided by deep storage exceeds 50\% and 92\%, respectively, of overall storage capacities. Fig.~\ref{fig:scatter} shows the regional shallow, medium, and deep storage requirements for the AEM scenario. The QLD region has the highest medium and deep storage requirements compared to other regions, and while QLD has the second-highest demand of 53.4~TWh after NSW (66.2~TWh) in the modelled year, it has limited interconnected capacity, roughly 7.4\% of peak demand (9.44~GW). The interconnector capacity to peak demand ratio for NSW and VIC is 27\% and 34\%, respectively. This underscores the importance of grid interconnection in shaping generation and energy storage requirements. Similarly, NSW has the highest shallow storage requirement with 2~GW/7~GWh. Other regions require less than 1~GW of shallow storage, providing 2--3~hrs at rated capacity. Deep storage requirements range from 61~hrs for WA (under 1~GW power capacity) to 113~hrs for QLD (2.7~GW power capacity). The TAS region does not need any storage due to extensive hydro resources and sufficient existing generation capacity. 

\begin{figure}[h!]
    \centering
    \includegraphics[width=\linewidth]{Figures/Storage_S_M_D_AEM.eps}
    \caption{(a) Shallow, (b) medium, and (c) deep storage requirements for each region in interconnected AEM scenario, while (d) represents accumulative storage for AEM. Notations: T-TAS, V-VIC, S-SA, W-WA, N-NSW, and Q-QLD.}
    \vspace{-6mm}
    \label{fig:scatter}
\end{figure}

The response or the state of charge – SOC of shallow, medium, and deep storage in each region is examined (included in Supplementary material). On average, deep storage has the highest average SOC, followed by medium and shallow storage; deep storage can maintain a high SOC due to its large energy capacity, enabling it to sustain longer periods of discharge before needing to recharge. On the other hand, medium and shallow storage have smaller energy capacities, resulting in more frequent charging and discharging cycles to maintain the required SOC. In absolute terms, the shallow storage for all regions exhibits over 200 cycles, meaning that it is fully discharged and charged over 200 times (with a depth of discharge of 100\% assumed for all storage in our simulations). However, the QLD shallow storage has 355 cycles, roughly one charge and discharge per day. This increased storage utilization is due to high solar penetration (over 55\%) in QLD compared to all other regions. Alternatively, the deep storage has the lowest equivalent cycle ranging from 4 cycles annually for QLD to 17 for NSW and 16 for VIC. The high number of cycles for shallow storage in all regions indicates that it plays a crucial role in balancing the fluctuations in renewable generation and demand, while deep storage provides long-term energy storage and stability.

\subsection{Energy loss and curtailment}

The primary purpose of the storage is to enable time-shifting of energy by charging when there is excess generation and discharging when there is a shortfall, and as such, in general, more storage results in a lower curtailment. The difference between the energy drawn from the grid to charge the storage and the energy supplied to the grid in the same period represents energy loss due to the inefficiency of the storage mechanism. Table~\ref{tab:loss} records the energy exchange by each regional storage unit, the corresponding losses resulting from charging and discharging processes, and curtailment for the AEM scenario. The findings reveal that the system suffers a loss of roughly 15.4~TWh due to inefficiencies, and over 19~TWh is curtailed, resulting in a total loss of 15\% of the total generated energy. The comparison of the losses incurred through storage operations and curtailment for various scenarios is listed in Table~\ref{tab:losses}. Notably, the interconnection between the eastern and western grids results in a 2\% reduction in overall losses, equivalent to 7.5~TWh of energy.

\begin{table}[h!]
    \centering
    \caption{Energy exchange in TWh by regional storages for various scenarios and resultant operational energy loss (TWh) along with curtailment (TWh).}
    \label{tab:loss}
    \renewcommand{\arraystretch}{1.2}
    \resizebox{\linewidth}{!}{%
    \begin{tabular}{P{2.5em}|P{4em}P{4em}P{4em}P{4em}P{4em}P{4em}|P{5em}}
    \hline
    % \multirowcell{2}{Region} & \multicolumn{2}{c}{Shallow} & \multicolumn{2}{c}{Medium} & \multicolumn{2}{c}{Deep}  & \multirowcell{2}{Curtailment} \\    
    \multirow{2}{*}{Region}& \multicolumn{2}{c}{Shallow} & \multicolumn{2}{c}{Medium} & \multicolumn{2}{c|}{Deep} &  \multirow{2}{*}{Curtailment}\\ \cline{2-7}
    & Charge & Discharge & Charge & Discharge & Charge & Discharge & \\ \hline
    NSW & 2.5 & 2.2 & 0.1 & 0.1 & 6.4 & 3.1 & 6.5 \\
    QLD & 1.0 & 0.9 & 10.3 & 8.3 & 7.5 & 3.8 & 5.9 \\
    VIC & 0.6 & 0.6 & 0.3 & 0.2 & 6.4 & 3.1 & 3.3 \\
    WA & 0.4 & 0.3 & 0.5 & 0.4 & 2.4 & 1.1 & 3.5 \\
    SA & 0.4 & 0.3 & 0.4 & 0.3 & 2.3 & 1.1 & 0.2 \\\hline
    AEM & 4.83 & 4.36 & 11.56 & 9.29 & 24.92 & 12.26 & 19.34 \\\hline
    Loss & \multicolumn{2}{c}{0.47} & \multicolumn{2}{c}{2.3} & \multicolumn{2}{c}{12.67} \\ \hline
    \end{tabular}
     }
\end{table}
\vspace{-6mm}
\begin{table}[h!]
    \centering
    \caption{Storage operational energy losses (TWh) and curtailment (TWh) in different scenarios, with total unutilized energy (in TWh and percentage of annual generation).}
    \label{tab:losses}
    \renewcommand{\arraystretch}{1.2}
    \resizebox{\linewidth}{!}{%
    \begin{tabular}{l|cccc|c|P{4em}}
    \hline
    % \multirow{2}{*}{Scenario} & \multicolumn{5}{c|}{Losses (TWh)} & \multirow{2}{4em}{ \% of Generation} \\ \cline{2-6}
    Scenario &    Shallow & Medium & Deep & Curtailment & Total & Gen. \%\\
    \hline
    CP & 0.41 & 0.8 & 6.3 & 16.4 & 23.9 & 11\% \\
    IG & 0.45 & 3.3 & 13.6 & 43.4 & 60.8 & 23\% \\
    BAU & 0.50 & 2.5 & 12.4 & 26.9 & 42.3 & 17\% \\
    AEM & 0.47 & 2.3 & 12.7 & 19.3 & 34.8 & 15\% \\ \hline
    \end{tabular}
    }
\end{table}


The energy transported through interconnectors is explored, and the results are plotted in Fig.~\ref{fig:inter}. The VIC and NSW regions are the largest net exporters in the simulations, each exporting around 10~TWh of energy through the three interconnectors. With the new interconnector between WA and SA, the WA region has a higher available generation and acts as a net exporter. Lastly, we model AEM with 82\% renewable penetration to reflect the country's renewable targets. We assume that the remaining 18\% of generation is provided by existing gas generators with 15~GW capacity and the results are provided in Table~\ref{tab:82}.
\begin{figure}[h!]
    \centering
    \includegraphics[scale=0.35]{Figures/chord_2.eps}
    \caption{The representation of interconnectors between regions and the amount of energy exported in TWh. The value next to the region indicates the amount of energy exported to another region via the interconnection. The thickness of each chord also reflects the amount of exported energy.}
    \vspace{-6mm}
    \label{fig:inter}
\end{figure}

\begin{table}[h!]
    \centering
    \caption{Generation and storage requirement to achieve 82\% renewable penetration.}
    \resizebox{\linewidth}{!}{%
    \begin{tabular}{cccccccccc}
    \hline
         \multirow{2}{*}{Region} & Wind & Solar & \multicolumn{2}{c}{Shallow} & \multicolumn{2}{c}{Medium} & \multicolumn{2}{c}{Deep} & Cost \\
         & (GW) & (GW) & (GW) & (GWh) & (GW) & (GWh) & (GW) & (GWh) & A\$Bn \\ \cline{4-9}
         AEM & 28.2 & 10.8 & 2.4	& 8.6	& 3.0	& 29	& 0.4	& 12.2	& 68.5 \\ \hline
    \end{tabular}
    \label{tab:82} }
    \vspace{-6mm}
\end{table}


\subsection{Sensitivity analysis}
To assess the robustness of our generation-storage requirements model, we conduct a range of sensitivity testing. Firstly, by investigating the assumption of single storage technology with associated cost and RTE to support the grid. Secondly, by varying the cost assumptions for power and storage system technologies. The costs of these technologies are important drivers in our model, and therefore, we evaluate the impact of different cost inputs replicating Monte Carlo simulation (MCS) for multiple random cost variations. Additionally, we conduct sensitivity for specific scenarios with given cost variation, which is outlined in the Supplementary material.

\subsubsection{Technology sensitivity---Single storage assumption}
\label{senst-single}
Three simulations are performed to investigate the AEM grid's generation and storage requirements using only one type of storage technology, namely shallow, medium, and deep, with their respective costs and efficiencies as per the reference case. Table~\ref{tab:sing_stor} shows the results, with the reference case having three storage types listed in absolute values, and the single technology results are presented as percentages relative to the reference values; the negative sign ($-$) indicates a percent decrease from the reference case and vice versa. 

The shallow or medium storage-only scenarios require higher solar and storage power capacities, with a decrease in wind and storage energy capacities. Utilizing shallow and medium storage leads to 8~hrs and 13~hrs storage provision, respectively, with an overall cost increase of 21\% and 10\%; the study acknowledges that the cost assumptions for shallow storage were based on up to 4~hrs of storage, and using shallow storage for 8~hrs (as medium storage) would significantly increase the storage cost and overall costs. On the contrary, investing in deep storage greatly reduces renewable curtailment by increasing wind penetration and storage energy capacities, resulting in a larger reduction compared to shallow and medium storage. Notably, the storage capacity requirements are contingent upon the allowable curtailment, and the selection of storage has a defining impact on curtailment.  


\begin{table}[h!]
    \centering
    \caption{Relative requirements of generation and storage with single storage technology assumption.}
    \label{tab:sing_stor}
    \renewcommand{\arraystretch}{1.2}
    \resizebox{\linewidth}{!}{%
    \begin{tabular}{lcccccP{4em}}
    \hline
     Scenario & Wind & Solar & Storage Power & Storage Energy & Cost & Curtailment \\ \hline
     Reference (AEM) & 38.2~GW & 21~GW & 18.2~GW & 700~GWh & \$129.1~billion & 19.4~TWh\\ \hline
     Shallow only & $-$8\%	& $+$84\% &	$+$23\%	& $-$74\% &	$+$21\% & $+$156\%\\
     Medium only & $-$12\% &	$+$66\% &	$+$11\% &	$-$62\%	& $+$10\% & $+$85\%\\
     Deep only & $+$9\%	& $-$11\%	& $-$2\% &	$+$12\%	& $+$4\% & $-$2\%\\ \hline
    \end{tabular}
        }
    \end{table}

% \subsubsection{Cost sensitivity---Specific scenario assumptions}
% \label{supp:senstivitiy}
% Table~\ref{tab:MCS1} summarizes the percentage changes under the high and low-cost scenarios for each technology, where the reference cost is provided earlier in Table~\ref{tab:gen} and Table~\ref{tab:stor}. We assume a cost variation range of 10--30\% in consideration of plausible future scenarios. For the high scenario, we assume a 30\% increase in cost for all technologies except solar due to ongoing developments and greater cost reduction potential. Similarly, shallow and deep storage may be developed to reduce the cost by 20\% than the reference cost, whereas for medium storage, we take only 10\% of the cost reduction. 

% Finally, we assume that solar generation costs will decline more competitively than wind \citep{Graham2021}, especially through rooftop implementation, and therefore solar is expected to have a 30\% cost reduction in the low scenario, compared to 10\% for wind. Sensitivity analysis is performed for the nine scenarios listed in Table~\ref{tab:scenarios}, and the results are plotted in Fig.~\ref{fig:senst}. The generation (GEN) and storage (STR) are tested individually for high and low costs, followed by specific technology changes. For instance, the scenario labeled W\_H\_\&\_S\_L assumes high wind costs and low solar costs.  


% \begin{table}[h!]
%     \centering
%     \caption{Sensitivity analysis basis for increase (high) and decrease (low) in costs of technologies.}
%     \label{tab:MCS1}
%         % \renewcommand{\arraystretch}{1.2}
%     % \resizebox{0.5\linewidth}{!}{%
%     \begin{tabular}{lccccc}
%         \hline
%         \multirow{2}{4em}{Cost Sensitivity} & Wind & Solar & Shallow & Medium & Deep \\
%         & (\%) & (\%) & (\%) & (\%) & (\%) \\ \hline
%         High & $+$30 & $+$10 & $+$30 & $+$30 & $+$30 \\
%         Low & $-$10 & $-$30 & $-$20 & $-$10 & $-$20 \\ \hline
%     \end{tabular}
%     % }
% \end{table}


% \begin{table}[h!]
%     \centering
%     \caption{Specific sensitivity scenarios with identifiers and definitions.}
%     \label{tab:scenarios}
%     \renewcommand{\arraystretch}{1.2}
%     \resizebox{\linewidth}{!}{%
%     \begin{tabular}{P{0.25em}P{8em}P{4.5em}>{\raggedright\arraybackslash}p{21em}}
    
%     % \begin{tabular}{c|l|c|>{\raggedright\arraybackslash}p{30em}}
%         \hline
%         No. & Scenarios & Identifiers & Definition \\
%         \hline
%         1 & High storage cost & STR\_H & \multirow{3}{21em}{All storage investment costs (power and energy) are increased and decreased, respectively, while keeping baseline generation costs.}  \\
%         2 & Low storage cost & STR\_L & \\ 
%         &&&\\
%         \hline
%         3 & High generation cost & GEN\_H & \multirow{3}{21em}{Keeping baseline storage costs, generation (wind and solar) investment costs are increased and decreased, respectively.} \\
%         4 & Low generation cost & GEN\_L & \\ \hline
%         5 & High wind and Low solar & W\_H\_ \& \_S\_L & Wind investment costs are increased, solar investment costs are decreased, and storage costs are kept at baseline. \\ \hline
%         6 & Low solar and shallow storage cost &  S\_L\_ \& \_SH\_L &  Solar and shallow storage investment costs are decreased, while wind, medium, and deep storage costs are kept at baseline. These assumptions are to test a scenario where solar and batteries are deployed at a larger scale. \\
%         \hline
%         7 & High deep storage cost & DP\_H & Deep storage costs increase while keeping other costs at baseline. The deep storage (enabler of PtH\textsubscript{2}tP) is far less developed than medium (PHES) storage. \\
%         8 & Low deep storage cost & DP\_L & Deep storage costs decrease \\ \hline
%         9 & Low generation and High storage cost & GEN\_L\_ \& \_STR\_H & Generation costs are reduced, while storage costs are increased. This assumption is to verify the scenario where generation technologies are developed only. \\
%         \hline
%     \end{tabular}
%     }
% \end{table}

% \begin{figure*}[h!]
%     \centering
%     \includegraphics[width=0.85\textwidth]{Figures/Senstivitiy.eps}
%     \caption{Sensitivity analysis due to changes in technology cost. The high (H) and low (L) cost assumptions as of percentage in Table~\ref{tab:scenarios} for nine different scenarios against the reference cost (point 0). The change in required power capacity (top left), storage capacity (top right), and cost (bottom) with respect to the corresponding baseline quantities are shown. The baseline value for each variable is indicated in the top right corner of each plot, and the total change in each quantity from the reference scenario is shown. }
%     \vspace{-6mm}
%     \label{fig:senst}
% \end{figure*}

% % Our sensitivity analysis has yielded significant insights into the relationship between technology cost assumptions and investment decisions for power and storage systems. 
% The results indicate a general increase in solar capacity and a decrease in deep storage energy capacity across most scenarios, except when deep storage costs are reduced. A reduction of 30\% in the specific investment costs of shallow storage causes a significant shift towards the use of shallow storage, as indicated by an increase in the $\rm{EP}_c$ ratio up to 6~hrs, which points to the development of shallow storage as a medium storage solution.

% Furthermore, our findings indicate that the combined power capacities vary across different cost scenarios. The scenario with high wind and low solar costs has the highest capacity at 90~GW, while the scenario with low storage costs exhibits the lowest capacity at 76.5~GW. In terms of investment costs, the scenario with high generation costs requires the highest investment of A\$149 billion, whereas the scenario with low generation costs incurs the lowest cost of A\$116 billion. Additionally, the scenario with low generation and high storage costs results in the lowest accumulative storage energy capacity of 544~GWh, compared to 786~GWh in the scenario with low deep storage costs. These findings emphasize the significance of technology cost assumptions in making informed investment decisions for power and storage systems.
\vspace{-4mm}
\subsubsection{Cost sensitivity---Random cost assumptions}
\label{senst-MC}
 Monte Carlo (MC) simulation is a statistical technique that uses random sampling to simulate a stochastic model and analyze uncertainty related to technology costs. The simulation is executed 200 times with random generation and storage costs, based on mean reference costs and standard deviations of 10\% and 15\% for generation and storage costs, respectively. The random uniform distribution for the technology cost input to the model is shown in Fig.~\ref{fig:MC_I}, while Fig.~\ref{fig:MC_O} and Fig.~\ref{fig:Box} display the results for generation and storage capacities, along with capital costs.

\begin{figure}[h!]
    \centering
    \includegraphics[width=\linewidth]{Figures/MC_input.pdf}
    \caption{Random uniform distribution for technology costs as input to the optimization model to investigate optimal capacities and least cost solution.}
    \vspace{-6mm}
    \label{fig:MC_I}
\end{figure}

By utilizing robust optimization and sensitivity analysis, the varying costs of each technology are taken into account, leading to a range of potential capacities and optimal technology mixes. This approach provides a more comprehensive understanding of the overall limitations. Specifically, when considering a mix of solar and wind generation technologies, the capacity ranges from 12.2~GW to 34.1~GW for solar and 29.5~GW to 44~GW for wind; however, wind generation contributes half to one-third of energy demand across all scenarios. Storage capacities, including power and duration, are also influenced by the chosen generation mix and storage costs. Deep storage capacity is crucial in most scenarios, with power capacity ranging from 4.5~GW to 13.5~GW and duration from 56 to 100~hrs. However, an exception occurs with cheaper medium storage, as evident from the outliers in Fig.~\ref{fig:Box}. Finally, the WA-SA interconnector's optimum capacity ranges from 1.4--1.8~GW. 


\begin{figure}[h!]
    \centering
    \includegraphics[width=\linewidth]{Figures/MC_output_1.pdf}
    \caption{Generation and storage capacity distribution resulting from the MCS, with the power capacity (GW) and duration (h) of storage technologies overlaid. The resultant investment cost distribution is plotted as well. }
    \vspace{-6mm}
    \label{fig:MC_O}
\end{figure}


% Storage devices such as batteries, pumped hydroelectric reservoirs, CAES, PtH\textsubscript{2}tP, and thermal storage are characterized by energy and power capacity. The ratio between the two capacities (energy to power) provides the number of hours a fully charged storage system can be discharged at rated discharge power. With higher VRE penetration, diverse technologies providing different durations will be required to support the grid load while ensuring an optimum mix of generation technologies. Therefore, we modelled the grid with three storage technologies, each with distinct storage durations, associated costs and round-trip efficiencies, to understand domains of optimum generation-storage needs. Moreover, 
% % expansion in regional transmission lines and
% inter-regional interconnectors will provide additional flexibility by allowing the interchange of power between distinct geographic regions to take advantage of the diversity of renewable power production between such regions and eventually reducing generation-storage requirements. Additionally, this study provides a comprehensive sensitivity analysis for requirements based on assumptions of single storage technology, specific technology developments and uncertainty analysis using MC simulations.
\begin{figure}[h!]
    \centering
    \includegraphics[width=\linewidth]{Figures/Boxplo.eps}
    \caption{The (a)~power (GW), (b)~energy (GWh), and (c)~cost (\$Bn) range as a result of MCS. The outliers in power and energy capacity for deep storage are due to the low-cost assumption of the medium storage energy component, resulting in an increased medium storage energy capacity. Additionally, the cost outlier is due to the low-cost assumption of wind technology.}
    \vspace{-6mm}
    \label{fig:Box}
\end{figure}

\subsection{Limitations and exclusions}
% While other storage technologies are evaluated, they are excluded due to cost or development limitations.
The study's limitations encompass excluding economics-driven changes to consumption patterns resulting from DSM and real-time market pricing. This intentional omission is due to the anticipated changes in generator merit-order and bidding systems in future electricity markets, primarily driven by renewable generators, as opposed to the current dispatch system. Similarly, grid-connected storage applications, including energy arbitrage, peaker plant, frequency regulation services, and the associated revenues, are not within the study's purview. Our study primarily focuses on the technical requirements for the grid to operate fully with renewable energy, emphasizing storage for energy adequacy. Additionally, the increased storage integration is expected to reduce price volatility, resulting in lower profits from energy arbitrage \citep{Kougias2017}. Consequently, future electricity market dynamics and storage revenues are deliberately excluded from the study's considerations.

Furthermore, our investigation assumes a storage depth of discharge (DOD) of 100\% and excludes self-discharge and storage degradation considerations to simplify the analysis. Storage technologies behave differently due to inherent operating principles, and accurately modelling the associated degradation is mathematically intensive and complex, diverting from our study's objective. 
% While most storage technologies will allow maximum discharge to be lower than 95\%,
The DOD limitation and optimum operating envelope predominantly pertain to electrochemical batteries, which are subject to cyclic degradation and accelerated deterioration with deep discharges. In contrast, PHES, CAES, and PtH\textsubscript{2}tP do not have similar constraints. Nevertheless, the impact of these parameters on sizing requirements and overall investments is minimal and is well within the bounds of the sensitivity analysis.

% The PHES operation will entail routine wear and tear on the turbine/pump, requiring maintenance management, and the maximum DOD for PHES is contingent upon parameters, including the proximity of the suction line to the upper reservoir. For PtH\textsubscript{2}tP, the maximum DOD depends on the gas storage medium and operating pressure; hydrogen storage in underground salt caverns requires cushion gas on top of working gas to ensure reservoir stability. 

The grid is expected to continuously experience increased loads from adopting electric vehicles, electric heating, and other forms of electrification. However, this study adopts a cautious approach and refrains from extrapolating the future demand based on any specific factor for three reasons. Firstly, the demand curve will likely change due to the introduction of smart grid appliances and demand shifting/management through real-time market pricing. Secondly, the self-consumption of rooftop-solar electricity is expected to increase, potentially altering the current ``duck curve'' behaviour. Lastly, improvements in electrical efficiency are expected to offset up to 5--10\% of additional demand.

\vspace{-2mm}
\section{Discussion}
\label{Main-5}
The cost of storage energy and power capacity significantly affects the optimal generation mix \citep{Raheel} and overall cost. Increasing the amount of solar power in the grid will reduce the need for storage energy capacity (duration) but will lead to higher curtailment. On the other hand, incorporating more wind power can lower the storage power capacity and overall curtailment, requiring long-duration storage as demonstrated in the sensitivity analysis (Section \ref{senst-single}). The optimal low-cost solution, therefore, depends on the cost of integrated storage technologies. Despite the benefits of reduced cost, quicker installation, and a smaller physical footprint, solar technology has lower capacity factors than wind. Consequently, while solar generation is cheaper than wind, solar with storage will tend to be expensive in VRE-dominated grids, partly due to increased solar power curtailment resulting in increased cost of energy. Additionally, high penetration of solar power leads to lower capacity factors for transmission lines and interconnections. Our findings suggest that a generation mix comprising wind capacities ranging from 29.5 to 44 GW, supplying approximately 50 to 75\% of the energy demand, is optimal to achieve a fully renewable electricity sector.

% For a minimum-cost grid, diurnal storage with durations of up to 8~hrs will be needed with higher solar penetration than wind due to expensive storage energy components. In contrast, higher wind penetration will be favorable for longer duration storage \citep{Raheel}; 

Storage provides backup to intermittent renewable sources, and by assuming storage efficiency and cost, we investigated the optimal storage mix. Although the study is limited by its reliance on consumption and generation data from a single year and multi-year analysis may suggest additional storage needs; nevertheless, we conduct sensitivity analysis to understand the bounds of capacity requirements. The sensitivity analysis reveals that the deep storage accounts for a significant portion of storage capacity, providing up to 3 days of backup and accounting for 46\% and 91\% (median values) of the overall storage power and energy capacity, respectively (Section \ref{senst-MC}). For PtH\textsubscript{2}tP technology using electrolyzer and fuel cell, the storage energy capacity corresponds to hydrogen storage of approximately 34~million tonnes per~annum assuming 1~kg of hydrogen generating 19~kWh through a 60\% efficient fuel cell, and roughly 40 plants similar to planned in SA Whyalla for power capacity \citep{Whyalla}. 

The combined storage power capacities for shallow, medium, and deep storage range from 17.7~GW to 20.6~GW, with a median value of 18.4~GW, accounting for 54\% of the peak demand in 2021. Similarly, according to sensitivity analysis, the combined energy capacities range from 400 to 840~GWh (Fig.~\ref{fig:Box}), with a median value of 657~GWh, representing roughly 0.33\% of the annual energy demand. Despite challenges in integrating deep storage technologies due to lower efficiencies, the future grid of RE100 will require significant storage capacities complemented by fast-acting short-term storage to mitigate potential energy shortfalls caused by periods of low wind and solar generation, which may extend across weeks or intra-seasons, and to provide ancillary grid services.


% Nonetheless, it is acknowledged that the study has limitations due to its reliance on consumption and generation data from a single year and a focus solely on the electricity sector. It is noted that the capacity requirements are likely to be significantly higher than those examined in this study, as it does not account for sector coupling, multi-year analysis considering the impact of climate change on renewable generation, and projected demand growth.

Australia's storage requirements for the fully renewable electricity sector are significantly higher than the existing storage capacities integrated with the grid, with 13 times more storage power capacity and over 40 times more storage energy capacity needed. Nonetheless, the storage energy capacity can potentially be reduced by over half by employing higher efficient storage systems, subject to cost reductions in shallow and medium storage technologies facilitated by technological learning and economies of scale (Refer Table~\ref{tab:sing_stor} and sensitivity analysis in Supplementary material). This may be possible with flow batteries capable of providing up to 8~hrs of storage \citep{Sanchez-Diez2021}. Additionally, much of the storage need arises as renewable penetration exceeds 90\%. For instance, for an interim target of 82\% by 2030, Australia will need to increase its storage power capacity by fourfold and energy capacity by threefold and will need half of the investments required for a fully renewable grid. The dynamics of the least-cost optimal mix can be influenced by various factors, including the duration of storage, power, and energy costs associated with the specific technology and the efficiency of discharging \citep{Sepulveda2021}.


% ; PHES project (Snowy 2.0) underway construction may be able to provide all storage energy requirements but storage power capacity will still need to be increased. when Australia’s Snowy 2.0 PHES project was first announced, it was proposed to be operational in 2024 at a total cost of $2 B for 2 GW of generation and 175 h of storage, i.e. 1000 $/kW capital cost for this storage duration. This has since been revised several times, with the latest estimates of more than 2500 $/kW capital cost and an operating date of 2027 (Snowy Hydro Limited, 2017).


Moreover, interconnectors between regions provide power transfer and desirably reduce dependence on medium or deep storage as transmission line losses are typically lower than storage losses, i.e., 5--10\% compared to 15--40\%, respectively. The interconnection of the NEM and the WEM not only enhances grid flexibility and helps to smooth out demand but also proves to be a cost-effective solution. The proposed interconnector contributes to a 14\% reduction in storage power capacity. Furthermore, the AEM requires an investment of around A\$131.4 billion, about A\$5.3 billion less than isolated WEM and NEM grids, emphasizing the benefit of sharing generation and storage resources between regions. Improved regional connectivity generally leads to reduced regional generation and storage capacity requirements---an additional 22\% generation capacity and 63\% storage energy capacity is needed to cater to isolated grids scenario (refer Table~\ref{tab:result_summary}). In terms of total investments, roughly 63\% of the capital is allocated to the deployment of additional generation compared to one-third of the total investment on storage infrastructure; these findings align with the AEMO forecasts \citep{AEMO}. Additionally, the interconnector provides opportunities to exploit all renewable resources across its transmission easement. It has also been observed that solar and wind generators have higher capacity factors in the WEM, and geo-shifting power to provide for the NEM will be possible with the NEM-WEM interconnector.

% the storage energy capacity required is about 1.6 times higher than that of the system with interconnections, 14% power capacity, 6 % generation. 4 % energy ad 4% capital
Due to the increased interest in renewable futures, related studies to investigate generation and storage requirements have been undertaken by organizations such as AEMO \citep{AEMO}, CSIRO \citep{CSIRO1} and Net-Zero Australia \citep{NZA}. These studies focus on modelling scenarios for renewable transition and low-cost optimization, analyzing the electricity, transportation, and industry sectors to provide for at least double the current demand. While CSIRO's study expands upon AEMO's research and concentrates primarily on storage requirements, Net-Zero Australia's study considers the potential for Australian exports and incorporates carbon capture, utilization, and storage (CCUS). In all studies, a small percentage of gas generation is presumed to provide firming in 2050. On the other hand, our study is an independent investigation that uses its own model, assumptions, and separate inputs. Despite this, our findings are consistent with those of other studies, which validate the overall corpus of work. Furthermore, our study examines the potential advantages of the WEM-NEM interconnector, which was not included in the above studies. All studies emphasize the importance of deep storage technologies and suggest their rapid development to reduce costs. 


The Australian energy sector is swiftly embracing renewable technologies, prompting investments in both established (e.g., utility solar, onshore wind) and emerging solutions (e.g., offshore wind, electrification of transportation and industrial loads, community batteries, smart grids as virtual power plants). Challenges stem from the widespread adoption of rooftop solar, especially in the WEM, where grid isolation necessitates meticulous integration planning to manage distributed and largely uncontrolled generation, to ensure grid stability. Additionally, rooftop solar generation nears saturation, particularly in many local distribution networks, requiring additional investments for further connections. With solar generation's capacity factors ranging from 25--30\%, investments in transmission can be inefficient, leaving the grid underutilized at times. This can be countered with community batteries, which are charged by households having rooftop-solar only. Although community batteries offer potential for evening load smoothing and profitability for micro-grid investors, yet fall short in meeting longer-duration peak demands, particularly during summer and winter peaks.

Moreover, Electric vehicles (EVs) present significant storage potential through V2G arrangements. However, their charging demands may compound grid congestion and peak demands, necessitating load-shifting strategies to optimize solar utilization and smoothening the demand curve. Nevertheless, V2G and VPP solutions can be aggregated to form a virtual energy storage system (VESS) akin to conventional ESS, delivering comparable services.


% \textbf{Alternative combinations - }The Australian energy sector is undergoing rapid transformation with the adoption of renewable technologies. This implies investments in proven technologies such as utility solar, onshore wind, and transmission augmentation, and emerging technologies such as offshore wind, electrification of transportation and industrial loads, community batteries, as well as smart grids acting as virtual power plants. With electrification, the future demand is expected to increase; however, this study is limited by the assumptions that with the uptake of rooftop solar and home batteries, self-consumption will increase as well, and therefore, we do not model the future demand curve or integrations of other technologies in our study. 

% Increased uptake of rooftop solar has particular implications for the WEM because it is an isolated network, and managing a distributed and largely uncontrolled generation may jeopardize grid stability without a proper integration plan. Furthermore, rooftop solar generation is reaching its limit, especially in local distribution networks, and requires additional investments to allow additional connections. With capacity factors ranging from 25--30\%, solar generation poses inefficient investments in transmission, leaving the grid underutilized for the remaining time. This can be countered with community batteries, which are charged by households having rooftop-solar only. Although community batteries may be able to smooth the evening load and might be profitable for investors focusing on micro-grid solutions, eventually, they cannot provide for the longer duration, which is required, especially in summer and winter load peaks.

% Furthermore, adopting EVs could provide significant storage capacity by providing power via V2G arrangements. However, the charging demands of EVs might lead to increased demand peaks and grid congestion, which may entail increased generation and storage requirements. Consequently, effective load shifting to daytime or off-peak hours becomes essential to maximize the utilization of solar generation and achieve a smoother demand curve. Nevertheless, V2G and VPP solutions can be aggregated to form a virtual energy storage system (VESS), providing services similar to conventional ESS.


% Assuming half of the 20 million registered cars, the future EV fleet could offer approximately 600~GWh of storage capacity, based on an average storage of 60 kWh per car. However, the charging requirements of EVs may increase the demand peaks and grid congestion and thus will require load shifting to day-time to fully exploit solar generation and smooth the demand curve. 

Finally, note that deep storage requirements fluctuate from 2--4 days based on sensitivity analysis, and thus PtH\textsubscript{2}tP may potentially be a solution regardless of lower efficiencies. The interconnection between NEM and WEM may facilitate locating hydrogen generation at WA, with renewable electricity sourced from NEM; this can reduce the logistic costs compared with exporting hydrogen from western ports \citep{Johnston2022}. The option to sell hydrogen to sectors outside of power generation provides an additional potential revenue stream for hydrogen technology systems.


% The transition to renewable energy is not just about energy and the need to curb fossil carbon emissions. The transition is also industrial and technological as we find new ways to improve quality and efficiency through better manufacturing and processing of materials that make use of stored chemical and electrical energy resources. The green steel industry is a great example of this.

% The prosumer will opt to charge the battery at a certain rate and subsequently get powered at a rate lower than the spot market price. As discussed previously, batteries can provide only up to 4~hrs for the short term. Nevertheless, the short-term storage requirements can be fulfilled by community batteries or utility-scale batteries. In order to significantly increase the capacity factor of the transmission line, it is necessary to install considerable storage capacity with a prolonged duration that is situated near the power generation source.


% Utility-scale solar PV and onshore wind are forecast to grow by over 7~GW annually from 2021 to 2026 (IEA outlook).


\vspace{-4mm}
\section{Conclusion}
\label{Main-6}
The transition to renewable technologies requires addressing the intermittency and inflexibility challenge associated with VRE sources. While several solutions exist, energy storage and the expansion of existing interconnectors will play a much larger role. Storage not only provides auxiliary services due to quick response (BESS) but is also essential for providing energy adequacy in the fully renewable grid. Our study proposes a generation-storage capacity optimization model for the Australian grid to investigate optimum least-cost solutions while proposing an interconnector between eastern and western grids. Furthermore, the sensitivity analysis gives a holistic view of the bounds for different technologies and anticipated investment costs for the transition. 

The optimal mix of renewable generation and multi-timescale storage is determined by minimizing the total capital cost of these components. The capacity requirements are sensitive to technology costs and storage efficiencies, and while renewable generation costs are relatively predictable, storage costs can be more uncertain. However, as storage technologies mature and costs decrease, higher levels of storage deployment may be possible than previously anticipated. Over-generation of renewable energy is also necessary to reduce storage needs, but this can result in higher energy curtailment. To address this, additional regional interconnections can be established to reduce curtailment, while excess energy can be used to produce synthetic fuels and hydrogen for export and additional revenue (opportunity cost of curtailment). Moreover, by properly accounting for energy units across the NEM, the energy could be exported to the WEM to establish Western Australia as the country's hydrogen hub, utilizing the region's existing mining and gas export infrastructure.

For a fully renewable NEM and WEM, the proposed interconnector with a capacity of 1.4--1.8~GW offers cost savings by reducing generation and storage requirements and alleviates curtailment and other storage-associated losses while offering greater grid flexibility. We represent storage with three different technologies based on their cost and RTE and determine the most optimal capacities. It is found that deep storage plays a crucial role in the RE100 scenario, accounting for 46\% and 91\% (median values) of the overall storage power and energy capacity, respectively. At the same time, the combined storage capacities account for 54\% and 0.33\% of the peak and annual energy demand, respectively. This storage mix is optimal at an over-generation capacity of roughly 120\%, with wind providing over 50\% of total generated energy. Depending on their development, the optimal mix of generation and storage technologies along with an interconnector connecting NEM and WEM would require a conservative investment of approximately A\$130--150~billion. This amount accounts for 8--10\% of the country's Gross Domestic Product (GDP) and can be amortized over a 10-15 year period to transition to a near-100\% renewable grid.

% Achieving RE100 demands a comprehensive strategy that addresses technical, economic, environmental, and social aspects. It involves integrating diverse generation mixes, storage technologies, and transmission expansions to manage the variability of renewable energy sources, alongside digital innovations and resource optimization. This must be accomplished while maintaining affordability, reliability, and environmental sustainability. Embracing this transition unlocks boundless opportunities to create novel industrial processes and innovative products, which pave the way to a safer, cleaner, and more sustainable future.


% \section{Funding}
% This work is supported in part by funds from the National Science Foundation (NSF: \# 1636933 and \# 1920920).

% \section{Author contributions statement}
% Must include all authors, identified by initials, for example:
% S.R. and D.A. conceived the experiment(s),  S.R. conducted the experiment(s), S.R. and D.A. analysed the results.  S.R. and D.A. wrote and reviewed the manuscript.

% \section{Previous presentation}
% These results were previously presented at [conference, date].

% \section{Preprints}
% A preprint of this article is published at [DOI].

% \section{Data availability}
% The data underlying this article are available in [repository name, eg, the GenBank Nucleotide Database] at [URL], and can be accessed with [unique identifier, eg, accession number, deposition number].

\vspace{-3mm}
\section*{Acknowledgment}
We wish to acknowledge technical inputs from Dr.~Ali Pourmousavi Kani and Dr.~Wen Soong of the School of Electrical \& Electronic Engineering at the University of Adelaide, which improved the quality of research. We also acknowledge the Research Training Program (RTP) funding provided by the Australian Government to support this research. This manuscript was posted on a pre-print \url{http://dx.doi.org/10.2139/ssrn.4482528}.

\vspace{-3mm}
\section{Supplementary Material}
Supplementary material is available at PNAS Nexus online.

\vspace{-3mm}
\section*{Declaration of Competing Interests}
The authors declare that they have no known competing financial interests or personal relationships that could have appeared to influence the work reported in this paper.

\vspace{-3mm}
\section*{Author contributions statement}
\textbf{R.A.S:} Methodology, Software, Data Curation, Formal analysis, Investigation,
Visualization, Writing---Original Draft. \textbf{D.J.V:} Validation, Writing, Reviewing, Editing.
\textbf{A.D:} Validation, Reviewing, Editing. \textbf{A.A:} Supervised the study,
Writing, Reviewing, Editing. \textbf{D.A:} Conceptualization, Supervised the study, Writing,
Reviewing, Editing.

\vspace{-3mm}
\section*{Data availability}
The individual generation and regional demand data for 2021 can be downloaded from {\footnotesize 
Shaikh, Raheel (2023), “Australian electricity generation \& demand Data”, Mendeley Data, V1,
\url{https://data.mendeley.com/datasets/jdxkcsxdhd/1}}
% \url{https://drive.google.com/drive/folders/1QcSDtl1MzowI2xQltdkpCloO4P_NFxnZ?usp=sharing}}

\bibliographystyle{plain}
\vspace{-3mm}
\bibliography{reference}

\clearpage
% \section{Acknowledgments}
% The authors thank the anonymous reviewers for their valuable suggestions. 


% \section{Funding}
% This work is supported in part by funds from the National Science Foundation (NSF: \# 1636933 and \# 1920920).

% \section{Author contributions statement}
% Must include all authors, identified by initials, for example:
% S.R. and D.A. conceived the experiment(s),  S.R. conducted the experiment(s), S.R. and D.A. analysed the results.  S.R. and D.A. wrote and reviewed the manuscript.

% \section{Previous presentation}
% These results were previously presented at [conference, date].

% \section{Preprints}
% A preprint of this article is published at [DOI].

% \section{Data availability}
% The data underlying this article are available in [repository name, eg, the GenBank Nucleotide Database] ast [URL], and can be accessed with [unique identifier, eg, accession number, deposition number].
% \appendix

\pagestyle{empty}
% \include{supplement}

\end{document}
